# Supplementary material for: The antimicrobial activity of silver acetate against Acinetobacter baumannii in a Galleria mellonella infection model
Source: PeerJ. 2021 Apr 22;9:e11196. doi: 10.7717/peerj.11196 (PMC8071075; doi:10.7717/peerj.11196)
Supplement: Supplemental Information 2 [file peerj-09-11196-s002.xlsx]

## Sheet: Figure 1
		Concentration of Silver acetate added to the culture:
		0			0.977			1.95			3.91			7.81			15.6
	Time (hrs)	OD at 600nm
	0.33	0.321167	0.310167	0.321167	0.328167	0.347167	0.321167	0.322167	0.337167	0.330167	0.313167	0.367167	0.311167	0.366167	0.407167	0.383167	0.386167	0.395167	0.410167
	0.67	0.351533	0.351533	0.363533	0.341533	0.375533	0.351533	0.366533	0.372533	0.333533	0.308533	0.322533	0.299533	0.342533	0.387533	0.323533	0.377533	0.367533	0.357533
	1	0.399533	0.410533	0.415533	0.358533	0.389533	0.342533	0.348533	0.386533	0.339533	0.304533	0.366533	0.296533	0.335533	0.370533	0.312533	0.323533	0.368533	0.354533
	1.33	0.441533	0.459533	0.465533	0.363533	0.407533	0.349533	0.343533	0.370533	0.331533	0.288533	0.308533	0.290533	0.319533	0.359533	0.313533	0.329533	0.361533	0.348533
	1.67	0.485533	0.491533	0.503533	0.388533	0.430533	0.376533	0.336533	0.359533	0.328533	0.281533	0.346533	0.273533	0.312533	0.344533	0.292533	0.352533	0.352533	0.326533
	2	0.515533	0.505533	0.536533	0.415533	0.459533	0.410533	0.340533	0.366533	0.337533	0.276533	0.342533	0.273533	0.289533	0.363533	0.296533	0.343533	0.346533	0.329533
	2.33	0.499667	0.487667	0.529667	0.465667	0.412667	0.408667	0.281667	0.359667	0.295667	0.265667	0.312667	0.261667	0.277667	0.331667	0.281667	0.300667	0.317667	0.292667
	2.67	0.509967	0.520967	0.552967	0.502967	0.447967	0.462967	0.298967	0.370967	0.279967	0.271967	0.322967	0.254967	0.272967	0.305967	0.241967	0.300967	0.306967	0.300967
	3	0.520967	0.537967	0.580967	0.540967	0.483967	0.511967	0.323967	0.389967	0.311967	0.246967	0.314967	0.249967	0.248967	0.301967	0.257967	0.288967	0.301967	0.303967
	3.33	0.529967	0.551967	0.582967	0.544967	0.522967	0.540967	0.332967	0.408967	0.326967	0.253967	0.295967	0.243967	0.257967	0.300967	0.248967	0.285967	0.298967	0.285967
	3.67	0.541967	0.557967	0.596967	0.557967	0.547967	0.556967	0.353967	0.426967	0.336967	0.247967	0.302967	0.235967	0.243967	0.290967	0.236967	0.276967	0.294967	0.274967
	4	0.550967	0.565967	0.626967	0.568967	0.561967	0.566967	0.371967	0.441967	0.356967	0.226967	0.290967	0.221967	0.237967	0.287967	0.240967	0.292967	0.290967	0.264967
	4.33	0.5365	0.5515	0.5955	0.5705	0.5515	0.5365	0.3765	0.4205	0.3575	0.2215	0.2595	0.2295	0.2565	0.2975	0.2325	0.2715	0.2645	0.2405
	4.67	0.529033	0.552033	0.605033	0.540033	0.570033	0.554033	0.396033	0.442033	0.369033	0.190033	0.253033	0.200033	0.227033	0.261033	0.204033	0.250033	0.237033	0.217033
	5	0.547033	0.560033	0.603033	0.553033	0.572033	0.564033	0.407033	0.460033	0.394033	0.176033	0.231033	0.204033	0.228033	0.275033	0.195033	0.219033	0.231033	0.212033
	5.33	0.565033	0.571033	0.623033	0.558033	0.589033	0.580033	0.433033	0.487033	0.417033	0.187033	0.243033	0.195033	0.211033	0.258033	0.199033	0.228033	0.231033	0.197033
	5.67	0.571033	0.599033	0.628033	0.563033	0.598033	0.583033	0.449033	0.500033	0.437033	0.179033	0.224033	0.191033	0.193033	0.254033	0.206033	0.219033	0.223033	0.206033
	6	0.587033	0.591033	0.639033	0.567033	0.599033	0.588033	0.455033	0.516033	0.454033	0.169033	0.240033	0.191033	0.207033	0.252033	0.188033	0.225033	0.219033	0.202033
	6.33	0.5535	0.5915	0.5945	0.5575	0.5765	0.6105	0.4955	0.4495	0.4595	0.1835	0.1895	0.1945	0.2245	0.2325	0.1905	0.2375	0.1955	0.1915
	6.67	0.528033	0.578033	0.584033	0.546033	0.583033	0.602033	0.479033	0.441033	0.478033	0.178033	0.176033	0.191033	0.209033	0.215033	0.185033	0.195033	0.181033	0.203033
	7	0.533033	0.584033	0.605033	0.553033	0.589033	0.619033	0.494033	0.469033	0.498033	0.178033	0.172033	0.176033	0.203033	0.212033	0.172033	0.188033	0.178033	0.201033
	7.33	0.542033	0.603033	0.613033	0.566033	0.627033	0.637033	0.504033	0.476033	0.516033	0.183033	0.172033	0.182033	0.194033	0.201033	0.184033	0.207033	0.173033	0.174033
	7.67	0.558033	0.607033	0.636033	0.581033	0.620033	0.644033	0.531033	0.493033	0.553033	0.191033	0.169033	0.170033	0.183033	0.206033	0.167033	0.170033	0.168033	0.170033
	8	0.566033	0.634033	0.639033	0.603033	0.641033	0.655033	0.521033	0.513033	0.577033	0.192033	0.165033	0.175033	0.181033	0.202033	0.178033	0.167033	0.165033	0.190033
	8.33	0.544833	0.611833	0.560833	0.593833	0.631833	0.616833	0.487833	0.535833	0.580833	0.170833	0.136833	0.132833	0.139833	0.166833	0.138833	0.160833	0.164833	0.146833
	8.67	0.555652	0.592652	0.555652	0.588652	0.585652	0.646652	0.476652	0.534652	0.590652	0.187652	0.132652	0.131652	0.133652	0.147652	0.133652	0.126652	0.149652	0.139652
	9	0.538652	0.618652	0.570652	0.608652	0.604652	0.623652	0.479652	0.535652	0.619652	0.209652	0.130652	0.125652	0.134652	0.155652	0.127652	0.129652	0.146652	0.137652
	9.33	0.551652	0.613652	0.576652	0.615652	0.626652	0.607652	0.489652	0.555652	0.630652	0.232652	0.128652	0.128652	0.128652	0.144652	0.126652	0.127652	0.143652	0.135652
	9.67	0.565652	0.620652	0.576652	0.614652	0.639652	0.645652	0.495652	0.562652	0.631652	0.245652	0.128652	0.129652	0.130652	0.150652	0.128652	0.130652	0.140652	0.128652
	10	0.570652	0.626652	0.586652	0.626652	0.652652	0.640652	0.514652	0.595652	0.656652	0.259652	0.128652	0.128652	0.122652	0.147652	0.125652	0.133652	0.136652	0.127652
	10.33	0.571652	0.620652	0.605652	0.625652	0.634652	0.652652	0.519652	0.575652	0.668652	0.269652	0.129652	0.133652	0.120652	0.137652	0.123652	0.124652	0.133652	0.127652
	10.67	0.590652	0.630652	0.585652	0.633652	0.677652	0.643652	0.528652	0.601652	0.676652	0.279652	0.133652	0.138652	0.122652	0.149652	0.125652	0.122652	0.128652	0.124652
	11	0.588652	0.627652	0.598652	0.631652	0.626652	0.648652	0.530652	0.626652	0.645652	0.294652	0.138652	0.153652	0.114652	0.142652	0.117652	0.126652	0.127652	0.122652
	11.33	0.597652	0.645652	0.589652	0.656652	0.649652	0.642652	0.535652	0.594652	0.693652	0.314652	0.149652	0.176652	0.115652	0.142652	0.117652	0.126652	0.124652	0.123652
	11.67	0.605652	0.604652	0.641652	0.666652	0.644652	0.669652	0.533652	0.614652	0.660652	0.343652	0.172652	0.197652	0.115652	0.137652	0.115652	0.120652	0.121652	0.121652
	12	0.613652	0.611652	0.623652	0.657652	0.636652	0.667652	0.579652	0.605652	0.667652	0.328652	0.194652	0.216652	0.110652	0.139652	0.120652	0.114652	0.122652	0.117652
	12.33	0.616652	0.618652	0.607652	0.649652	0.636652	0.682652	0.552652	0.586652	0.637652	0.339652	0.211652	0.230652	0.109652	0.134652	0.117652	0.119652	0.118652	0.115652
	12.67	0.612652	0.623652	0.620652	0.650652	0.629652	0.672652	0.551652	0.595652	0.599652	0.347652	0.226652	0.243652	0.107652	0.133652	0.112652	0.112652	0.114652	0.114652
	13	0.620652	0.624652	0.616652	0.648652	0.632652	0.668652	0.613652	0.606652	0.601652	0.377652	0.243652	0.252652	0.103652	0.130652	0.115652	0.113652	0.112652	0.118652
	13.33	0.630652	0.617652	0.621652	0.668652	0.636652	0.663652	0.534652	0.623652	0.580652	0.367652	0.262652	0.267652	0.108652	0.138652	0.107652	0.111652	0.117652	0.115652
	13.67	0.625652	0.607652	0.621652	0.643652	0.632652	0.652652	0.534652	0.632652	0.589652	0.369652	0.276652	0.281652	0.097652	0.130652	0.115652	0.108652	0.112652	0.113652
	14	0.629652	0.621652	0.626652	0.634652	0.632652	0.676652	0.542652	0.586652	0.581652	0.386652	0.287652	0.291652	0.105652	0.125652	0.106652	0.108652	0.109652	0.113652
	14.33	0.631652	0.617652	0.626652	0.651652	0.636652	0.667652	0.527652	0.606652	0.583652	0.399652	0.301652	0.300652	0.103652	0.127652	0.110652	0.106652	0.112652	0.109652
	14.67	0.630652	0.614652	0.632652	0.644652	0.663652	0.673652	0.536652	0.630652	0.594652	0.385652	0.312652	0.312652	0.104652	0.123652	0.110652	0.104652	0.109652	0.107652
	15	0.644652	0.625652	0.632652	0.654652	0.634652	0.674652	0.537652	0.627652	0.578652	0.406652	0.324652	0.328652	0.100652	0.122652	0.109652	0.103652	0.104652	0.108652
	15.33	0.660652	0.615652	0.635652	0.636652	0.632652	0.650652	0.544652	0.580652	0.578652	0.402652	0.340652	0.340652	0.099652	0.122652	0.103652	0.100652	0.106652	0.109652
	15.67	0.655652	0.625652	0.648652	0.644652	0.636652	0.664652	0.524652	0.578652	0.618652	0.406652	0.350652	0.342652	0.104652	0.130652	0.102652	0.103652	0.107652	0.104652
	16	0.666652	0.623652	0.673652	0.653652	0.644652	0.653652	0.527652	0.585652	0.579652	0.423652	0.366652	0.357652	0.093652	0.121652	0.105652	0.103652	0.109652	0.108652
	16.33	0.672652	0.628652	0.646652	0.642652	0.642652	0.657652	0.525652	0.600652	0.573652	0.411652	0.376652	0.378652	0.098652	0.120652	0.112652	0.099652	0.100652	0.103652
	16.67	0.677652	0.618652	0.636652	0.647652	0.643652	0.665652	0.521652	0.633652	0.595652	0.407652	0.389652	0.377652	0.095652	0.117652	0.106652	0.100652	0.107652	0.106652
	17	0.683652	0.636652	0.648652	0.639652	0.652652	0.666652	0.521652	0.611652	0.592652	0.404652	0.407652	0.387652	0.093652	0.118652	0.104652	0.098652	0.100652	0.101652
	17.33	0.684652	0.628652	0.640652	0.643652	0.629652	0.647652	0.514652	0.577652	0.575652	0.400652	0.400652	0.381652	0.087652	0.120652	0.104652	0.095652	0.099652	0.099652
	17.67	0.682652	0.623652	0.637652	0.646652	0.636652	0.652652	0.524652	0.585652	0.590652	0.395652	0.415652	0.407652	0.094652	0.123652	0.102652	0.096652	0.104652	0.102652
	18	0.697652	0.635652	0.649652	0.644652	0.645652	0.657652	0.518652	0.605652	0.589652	0.418652	0.416652	0.414652	0.094652	0.115652	0.102652	0.094652	0.099652	0.099652
	18.33	0.692652	0.621652	0.635652	0.645652	0.633652	0.640652	0.509652	0.601652	0.582652	0.412652	0.413652	0.405652	0.091652	0.116652	0.096652	0.093652	0.098652	0.102652
	18.67	0.697652	0.637652	0.633652	0.648652	0.640652	0.650652	0.517652	0.598652	0.571652	0.439652	0.425652	0.426652	0.089652	0.116652	0.099652	0.093652	0.098652	0.101652
	19	0.701652	0.626652	0.636652	0.640652	0.635652	0.656652	0.518652	0.568652	0.588652	0.435652	0.432652	0.411652	0.093652	0.115652	0.100652	0.090652	0.099652	0.099652
	19.33	0.694652	0.631652	0.631652	0.629652	0.630652	0.648652	0.508652	0.574652	0.572652	0.415652	0.425652	0.406652	0.089652	0.113652	0.099652	0.091652	0.095652	0.099652
	19.67	0.707652	0.627652	0.632652	0.636652	0.637652	0.662652	0.519652	0.578652	0.576652	0.413652	0.444652	0.394652	0.087652	0.110652	0.099652	0.088652	0.093652	0.095652
	20	0.698652	0.624652	0.636652	0.630652	0.657652	0.643652	0.532652	0.570652	0.567652	0.432652	0.443652	0.411652	0.085652	0.113652	0.098652	0.090652	0.094652	0.094652
	20.33
	20.67
	21
	21.33
	21.67
	22	0.6775	0.6205	0.6425	0.6265	0.6325	0.6305	0.5365	0.5725	0.5625	0.4155	0.4285	0.4265	0.0885	0.1165	0.0975	0.1055	0.0945	0.0985
	22.33	0.679333	0.612333	0.634333	0.645333	0.639333	0.619333	0.533333	0.561333	0.559333	0.432333	0.428333	0.431333	0.084333	0.113333	0.094333	0.089333	0.092333	0.097333
	22.67	0.670333	0.619333	0.624333	0.667333	0.622333	0.625333	0.549333	0.580333	0.561333	0.432333	0.439333	0.416333	0.085333	0.109333	0.096333	0.088333	0.094333	0.094333
	23	0.675333	0.616333	0.622333	0.653333	0.638333	0.622333	0.561333	0.572333	0.565333	0.453333	0.441333	0.412333	0.085333	0.108333	0.094333	0.087333	0.093333	0.093333
	23.33	0.667333	0.620333	0.625333	0.660333	0.634333	0.619333	0.547333	0.568333	0.556333	0.610333	0.427333	0.417333	0.090333	0.106333	0.097333	0.089333	0.090333	0.093333
	23.67	0.655333	0.624333	0.623333	0.676333	0.633333	0.626333	0.545333	0.616333	0.552333	0.711333	0.428333	0.418333	0.090333	0.105333	0.093333	0.088333	0.092333	0.092333

## Sheet: Figure 2
		Concentration silver acetate added to culture:
		0 mg/L			0.977 mg/L			1.95 mg/L			3.91 mg/L			7.81 mg/L			15.6 mg/L
	Time (h)	CFU/ml
	0	560000000	308000000	180000000	248000000	110000000	58000000	52000000	78000000	50000000	40000000	112000000	82000000	98000000	40000000	148000000	66000000	142000000	354000000
	2	5800000	88000000	192000000	228000000	86000000	150000000	26400000	56000000	104000000	9400000	7800000	6200000	22800	1200	6400	0	0	0
	4	276000000	188000000	140000000	36000000	178000000	144000000	118000000	94000000	156000000	2800000	1500000	410000	500	20	0	40	0	0
	6	1440000000	7000000000	4000000000	420000000	740000000	940000000	900000000	580000000	174000000	3500000	360000	325000	0	0	0	0	0	0
	8	660000000	860000000	186000000	184000000	1240000000	600000000	216000000	168000000	250000000		1120000	1260000	0	0	0	0	0	0
	24	98000000	272000000	106000000	266000000	420000000	180000000	17800000000	236000000	320000000	440000000	420000000	560000000		0	0	0	0	0

## Sheet: Figure 3
Melanisation data
		Melanisation score
		0																														24
	Unaffected	4	4	4	4	4	4	4	4	4	4	4	4	4	4	4	4	4	4	4	4	4	4	4	4	4	4	4	4	4		4	4	4	4	4	4	4	4	4	4	4	4	4	4	4	4	4	4
	Control	4	4	4	4	4	4	4	4	4	4	4	4	4	4	4	4	4	4	4	4	4	4	4	4	4	4	4	4	4	4	4	4	4	4	4	4	4	4	4	3	4	4	4	4	4	4	4	4
	1.7x102 cfu/10µl	4	4	4	4	4	4	4	4	4	4	4	4	4	4	4	4	4	4	4	4											4	4	4	4	4	4	4	4	4	4	4	4	4	4	4	4	4	4
	1.7x103 cfu/10µl	4	4	4	4	4	4	4	4	4	4	4	4	4	4	4	4	4	4	4	4	4	4	4	4	4	4	4	4	4	4	4	4	4	4	4	4	4	4	4	3	4	4	4	4	4	4	4	4
	1.7x104 cfu/10µl	4	4	4	4	4	4	4	4	4	4	4	4	4	4	4	4	4	4	4	4	4	4	4	4	4	4	4	4	4	4	4	4	4	4	4	4	4	4	3	3	4	4	4	4	4	4	4	4
	1.7x105 cfu/10µl	4	4	4	4	4	4	4	4	4	4	4	4	4	4	4	4	4	4	4	4	4	4	4	4	4	4	4	4	4	4	4	4	4	4	4	3	3	3	2	2	4	4	4	4	4	4	4	3
	1.7x106 cfu/10µl	4	4	4	4	4	4	4	3	3	3	4	4	4	4	4	4	4	3	3	3	4	4	4	4	4	4	4	4	4	4	3	3	2	2	2	1	1	1	1	0	3	3	2	2	1	1	1	0
	1.7x107 cfu/10µl	4	4	4	3	3	3	3	2	2	1	4	3	3	3	2	2	2	1	1	1	4	4	4	4	4	4	4	4	4	4	0	0	0	0	0	0	0	0	0	0	0	0	0	0	0	0	0	0
Survival data				Live / dead larvae
				CFU/10ul
		Hours	Not injected	0	10^2	10^3	10^4	10^5	10^6	10^7
	1	96	0
	2	96	0
	3	96	0
	4	96	0
	5	96	0
	6	96	0
	7	96	0
	8	96	0
	9	96	0
	10	96	0
	11	96	0
	12	96	0
	13	96	0
	14	96	0
	15	96	0
	16	96	0
	17	96	0
	18	96	0
	19	96	0
	20	96	0
	21	96	0
	22	96	0
	23	96	0
	24	96	0
	25	96	0
	26	96	0
	27	96	0
	28	96	0
	29	96	0
	30	96	0
	1	24		1
	2	96		0
	3	96		0
	4	96		0
	5	96		0
	6	96		0
	7	96		0
	8	96		0
	9	96		0
	10	96		0
	11	24		1
	12	48		1
	13	48		1
	14	48		1
	15	96		0
	16	96		0
	17	96		0
	18	96		0
	19	96		0
	20	96		0
	21	96		0
	22	96		0
	23	96		0
	24	96		0
	25	96		0
	26	96		0
	27	96		0
	28	96		0
	29	96		0
	30	96		0
	1	96			0
	2	96			0
	3	96			0
	4	96			0
	5	96			0
	6	96			0
	7	96			0
	8	96			0
	9	96			0
	10	96			0
	11	96			0
	12	96			0
	13	96			0
	14	96			0
	15	96			0
	16	96			0
	17	96			0
	18	96			0
	19	96			0
	20	96			0
	21
	22
	23
	24
	25
	26
	27
	28
	29
	30
	1	24				1
	2	24				1
	3	24				1
	4	48				1
	5	96				0
	6	96				0
	7	96				0
	8	96				0
	9	96				0
	10	96				0
	11	96				0
	12	96				0
	13	96				0
	14	96				0
	15	96				0
	16	96				0
	17	96				0
	18	96				0
	19	96				0
	20	96				0
	21	96				0
	22	96				0
	23	96				0
	24	96				0
	25	96				0
	26	96				0
	27	96				0
	28	96				0
	29	96				0
	30	96				0
	1	96					0
	2	96					0
	3	96					0
	4	96					0
	5	96					0
	6	96					0
	7	96					0
	8	96					0
	9	96					0
	10	96					0
	11	96					0
	12	96					0
	13	96					0
	14	96					0
	15	96					0
	16	96					0
	17	96					0
	18	96					0
	19	96					0
	20	96					0
	21	24					1
	22	24					1
	23	96					0
	24	96					0
	25	48					1
	26	48					1
	27	48					1
	28	48					1
	29	48					1
	30	48					1
	1	24						1
	2	24						1
	3	24						1
	4	24						1
	5	24						1
	6	24						1
	7	48						1
	8	48						1
	9	48						1
	10	96						0
	11	72						1
	12	96						0
	13	96						0
	14	96						0
	15	96						0
	16	96						0
	17	96						0
	18	96						0
	19	96						0
	20	96						0
	21	96						0
	22	96						0
	23	96						0
	24	96						0
	25	96						0
	26	96						0
	27	96						0
	28	96						0
	29	96						0
	30	48						1
	1	96							0
	2	96							0
	3	96							0
	4	96							0
	5	96							1
	6	24							1
	7	48							1
	8	48							1
	9	48							1
	10	48							1
	11	24							1
	12	24							1
	13	24							1
	14	24							1
	15	24							1
	16	48							1
	17	72							1
	18	96							1
	19	96							1
	20	96							0
	21	24							1
	22	24							1
	23	24							1
	24	24							1
	25	24							1
	26	48							1
	27	48							1
	28	48							1
	29	96							1
	30	96							0
	1	24								1
	2	24								1
	3	24								1
	4	24								1
	5	24								1
	6	24								1
	7	24								1
	8	24								1
	9	24								1
	10	24								1
	11	24								1
	12	24								1
	13	24								1
	14	24								1
	15	24								1
	16	24								1
	17	24								1
	18	24								1
	19	24								1
	20	48								1
	21	24								1
	22	24								1
	23	24								1
	24	24								1
	25	24								1
	26	24								1
	27	24								1
	28	24								1
	29	24								1
	30	24								1
[truncated: 102 more columns]

## Sheet: Figure 4
Melanisation data
		Melanisation score
	mg / kg silver acetate	24																														48
	Not injected	4	4	4	4	4	4	4	4	4	4	4	4	4	4	4	4	4	4	4	4	4	4	4	4	4	4	4	4	4	4	4	4	4	4	4	4	4	4	4	4	4	4	4	4	4	4	4	4
	0	4	4	4	4	4	4	4	4	4	4	4	4	4	4	4	4	4	4	4	4	4	4	4	4	4	4	4	4	4	4	4	4	4	4	4	4	4	4	4	4	4	4	4	4	4	4	4	4
	1.25	4	4	4	4	4	4	4	4	4	4	4	4	4	4	4	4	4	4	4	3	4	4	4	4	4	4	4	4	4	4	4	4	4	4	4	4	4	4	4	4	4	4	4	4	4	4	4	4
	2.5	4	4	4	4	4	4	4	4	4	4	4	4	4	4	4	4	4	4	3	3	4	4	4	4	4	4	4	4	4	4	4	4	4	4	4	4	4	4	4	4	4	4	4	4	4	4	4	4
	5	4	4	4	4	4	4	4	4	4	4	4	4	4	4	4	4	4	4	4	4	4	4	4	4	4	4	4	4	4	4	4	4	4	4	4	4	4	4	4	3	4	4	4	4	4	4	4	4
	10	4	4	4	4	4	4	4	4	4	0	4	4	4	4	4	4	4	4	4	4	4	4	4	4	4	4	4	4	4	3	4	4	4	4	4	4	4	4	4	0	4	4	4	4	4	4	4	4
	20	4	4	4	4	4	4	4	4	4	4	4	4	4	4	4	4	4	4	4	4	4	4	4	4	4	4	4	4	4	3	4	4	4	4	4	4	4	4	4	4	4	4	4	4	4	4	4	4
	40	4	4	4	4	4	4	4	4	4	1	4	4	4	4	4	4	4	4	4	4	4	4	4	4	4	4	4	4	4	4	4	4	4	4	4	4	4	4	3	0	4	4	4	4	4	4	4	4
	80	4	4	4	4	4	4	4	4	3	3	4	4	4	4	4	4	4	4	4	3	4	4	4	4	4	4	4	3	3	3	4	4	4	4	4	4	4	3	3	3	4	4	4	4	4	4	3	3
Survival data			Live / dead larvae
			mg / kg silver acetate
	Hours	Not injected	0	1.25	2.5	5	10	20	40	80
	96	0
	96	0
	96	0
	96	0
	96	0
	96	0
	96	0
	96	0
	96	0
	96	0
	96	0
	96	0
	96	0
	96	0
	96	0
	96	0
	96	0
	96	0
	96	0
	96	0
	96	0
	96	0
	96	0
	96	0
	96	0
	96	0
	96	0
	96	0
	96	0
	96	0
	96		0
	96		0
	96		0
	96		0
	96		0
	96		0
	96		0
	96		0
	96		0
	96		0
	96		0
	96		0
	96		0
	96		0
	96		0
	96		0
	96		0
	96		0
	96		0
	96		0
	96		0
	96		0
	96		0
	96		0
	96		0
	96		0
	96		0
	96		0
	96		0
	96		0
	96			0
	96			0
	96			0
	96			0
	96			0
	96			0
	96			0
	96			0
	96			0
	96			0
	96			0
	96			0
	96			0
	96			0
	96			0
	96			0
	96			0
	96			0
	96			0
	96			0
	96			0
	96			0
	96			0
	96			0
	96			0
	96			0
	96			0
	96			0
	96			0
	96			0
	96				0
	96				0
	96				0
	96				0
	96				0
	96				0
	96				0
	96				0
	96				0
	96				0
	72				1
	96				0
	96				0
	96				0
	96				0
	96				0
	96				0
	96				0
	96				0
	96				0
	96				0
	96				0
	96				0
	96				0
	96				0
	96				0
	96				0
	96				0
	96				0
	96				0
	96					1
	96					0
	96					0
	96					0
	96					0
	96					0
	96					0
	96					0
	96					0
	96					0
	96					0
	96					0
	96					0
	96					0
	96					0
	96					0
	96					0
	96					0
	96					0
	96					0
	96					0
	96					0
	96					0
	96					0
	96					0
	96					0
	96					0
	96					0
	96					0
	96					0
	24						1
	96						0
	96						0
	96						0
	96						0
	96						0
	96						0
	96						0
	96						0
	96						0
	96						0
	96						0
	96						0
	96						0
	96						0
	96						0
	96						0
	96						0
	96						0
	96						0
	96						0
	96						0
	96						0
	96						0
	96						0
	96						0
	96						0
	96						0
	96						0
	96						0
	96							0
	96							0
	96							0
	96							0
	96							0
	96							0
	96							0
	96							0
	96							0
	96							0
	96							0
	96							0
	96							0
	96							0
	96							0
	96							0
	96							0
	96							0
	96							0
	96							0
	96							0
	96							0
	96							0
	96							0
	96							0
	96							0
	96							0
	96							0
	96							0
	96							0
	24								1
	96								0
	96								0
	96								0
	96								0
	96								0
	96								0
	96								0
	96								0
	96								0
	96								0
	96								0
	96								0
	96								0
	96								0
	96								0
	96								0
	96								0
	96								0
	96								0
	96								0
	96								0
	96								0
	96								0
	96								0
	96								0
	96								0
	96								0
	96								0
	96								0
	24									1
	96									0
	96									0
	96									0
	96									0
	96									0
	96									0
	96									0
	96									0
	96									0
	24									1
	48									1
	96									0
	96									0
	96									0
	96									0
	96									0
	96									0
	96									0
	96									0
	24									1
	96									0
	96									0
	96									0
	96									0
	96									0
	96									0
	96									0
	96									0
	96									0
[truncated: 72 more columns]

## Sheet: Figure 5
Melanisation Data
		Melanisation score
	mg / kg silver acetate	24
1.7x10^5cfu/10µl bacteria	0	1	1	1	1	1	1	3	3	1	4	4	4	4	4	4	4	4	3	3	3	4	4	4	4	4	3	3	3	2	2
	10	4	4	4	4	4	4	4	3	3	0	4	4	4	4	4	4	3	3	3	0	4	4	4	4	4	4	4	3	3	0	1	1	1	3	3	3	2	2	2	2	3	3	3	3	3	3	4	4
	20	4	4	4	4	4	4	4	4	3	3	4	4	4	4	4	4	4	3	3	3	4	4	4	4	4	4	4	4	3	0	1	1	1	2	2	3	3	3	3	3	3	3	3	4	4	4	4	4
1.7x10^6cfu/10µl bacteria	0	0	0	1	1	2	1	3	3	3	2	3	3	2	2	1	1	1	0	0	0	3	3	2	2	2	1	1	1	1	0
	10	4	3	3	3	2	2	2	1	1	0	4	3	3	3	2	2	2	1	1	0	4	4	3	3	3	3	2	1	1	0	0	1	1	1	1	1	1	1	1	3	4	4	4	3	3	3	3	2
	20	4	3	3	3	3	3	3	1	1	0	4	3	3	3	3	3	2	1	0	0	4	4	3	3	3	3	2	2	2	1	0	0	0	0	0	1	1	1	1	1	4	3	3	3	3	3	2	2
Survival Data
			Live / dead larvae
		Hours	1.7x105cfu/10µl bacteria	1.7x105cfu/10µl bacteria - 10 mg/kg silver acetate	1.7x105cfu/10µl bacteria - 20 mg/kg silver acetate	Control - 1.7x106cfu/10µl bacteria	1.7x106cfu/10µl bacteria - 10 mg/kg silver acetate	1.7x106cfu/10µl bacteria - 20 mg/kg silver acetate	Control
	1	24	1
	2	24	1
	3	24	1
	4	24	1
	5	24	1
	6	24	1
	7	48	1
	8	48	1
	9	48	1
	10	96	0
	11	72	1
	12	96	0
	13	96	0
	14	96	0
	15	96	0
	16	96	0
	17	96	0
	18	96	0
	19	96	0
	20	96	0
	21	96	0
	22	96	0
	23	96	0
	24	96	0
	25	96	0
	26	96	0
	27	96	0
	28	96	0
	29	96	0
	30	48	1
	1	24		1
	2	24		1
	3	24		1
	4	72		1
	5	96		0
	6	96		0
	7	96		0
	8	96		0
	9	96		0
	10	96		0
	11	96		0
	12	96		0
	13	96		0
	14	96		0
	15	96		0
	16	96		0
	17	96		0
	18	96		0
	19	96		0
	20	96		0
	21	96		0
	22	96		0
	23	96		0
	24	96		0
	25	96		0
	26	96		0
	27	96		0
	28	96		0
	29	96		0
	30	96		0
	31	24		1
	32	24		1
	33	72		1
	34	72		1
	35	96		0
	36	96		0
	37	96		0
	38	96		0
	39	96		0
	40	96		0
	41	96		0
	42	96		0
	43	96		0
	44	96		0
	45	96		0
	46	96		0
	47	96		0
	48	96		0
	49	96		0
	50	96		0
	51	24		1
	52	24		1
	53	24		1
	54	96		0
	55	96		0
	56	96		0
	57	96		0
	58	96		0
	59	96		0
	60	96		0
	61	24		1
	62	96		0
	63	96		0
	64	96		0
	65	96		0
	66	96		0
	67	96		0
	68	96		0
	69	96		0
	70	96		0
	1	24			1
	2	48			1
	3	96			0
	4	96			0
	5	96			0
	6	96			0
	7	96			0
	8	96			0
	9	96			0
	10	96			0
	11	96			0
	12	96			0
	13	96			0
	14	96			0
	15	96			0
	16	96			0
	17	96			0
	18	96			0
	19	96			0
	20	96			0
	21	96			0
	22	96			0
	23	96			0
	24	96			0
	25	96			0
	26	96			0
	27	96			0
	28	96			0
	29	96			0
	30	96			0
	31	24			1
	32	24			1
	33	72			1
	34	72			1
	35	96			0
	36	96			0
	37	96			0
	38	96			0
	39	96			0
	40	96			0
	41	96			0
	42	96			0
	43	96			0
	44	96			0
	45	96			0
	46	96			0
	47	96			0
	48	96			0
	49	96			0
	50	96			0
	51	24			1
	52	24			1
	53	48			1
	54	48			1
	55	48			1
	56	96			0
	57	96			0
	58	96			0
	59	96			0
	60	96			0
	61	24			1
	62	96			0
	63	96			0
	64	96			0
	65	96			0
	66	96			0
	67	96			0
	68	96			0
	69	96			0
	70	96			0
	1	96				0
	2	96				0
	3	96				0
	4	96				0
	5	96				1
	6	24				1
	7	48				1
	8	48				1
	9	48				1
	10	48				1
	11	24				1
	12	24				1
	13	24				1
	14	24				1
	15	24				1
	16	48				1
	17	72				1
	18	96				1
	19	96				1
	20	96				0
	21	24				1
	22	24				1
	23	24				1
	24	24				1
	25	24				1
	26	48				1
	27	48				1
	28	48				1
	29	96				1
	30	96				0
	1	24					1
	2	24					1
	3	24					1
	4	24					1
	5	24					1
	6	24					1
	7	24					1
	8	24					1
	9	48					1
	10	96					1
	11	96					0
	12	96					0
	13	96					0
	14	96					0
	15	96					0
	16	96					0
	17	96					0
	18	96					0
	19	96					0
	20	96					0
	21	96					0
	22	96					0
	23	96					0
	24	96					0
	25	96					0
	26	96					0
	27	96					0
	28	96					0
	29	96					0
	30	96					0
	31	24					1
	32	24					1
	33	24					1
	34	24					1
	35	24					1
	36	24					1
	37	24					1
	38	24					1
	39	24					1
	40	96					0
	41	96					0
	42	96					0
	43	96					0
	44	96					0
	45	96					0
	46	96					0
	47	96					0
	48	96					0
	49	48					1
	50	72					1
	51	24					1
	52	24					1
	53	24					1
	54	24					1
	55	24					1
	56	24					1
	57	48					1
	58	72					1
	59	96					0
	60	96					0
	61	24					1
	62	24					1
	63	24					1
	64	24					1
	65	48					1
	66	96					0
	67	96					0
	68	96					0
	69	96					0
	70	96					0
	1	24						1
	2	24						1
	3	24						1
	4	24						1
	5	24						1
	6	24						1
	7	24						1
	8	24						1
	9	48						1
	10	48						1
	11	48						1
	12	48						1
	13	72						1
	14	96						0
	15	96						0
	16	96						0
	17	96						0
	18	96						0
	19	96						0
	20	96						0
	21	96						0
	22	96						0
	23	96						0
	24	96						0
	25	96						0
	26	96						0
	27	96						0
	28	96						0
	29	96						0
	30	96						0
	31	24						1
	32	24						1
	33	24						1
	34	24						1
	35	24						1
	36	24						1
	37	24						1
	38	24						1
	39	24						1
	40	24						1
	41	96						0
	42	96						0
	43	96						0
	44	96						0
	45	96						0
	46	96						0
	47	96						0
	48	96						0
	49	96						0
	50	96						0
	51	24						1
	52	24						1
	53	24						1
	54	24						1
	55	24						1
	56	24						1
	57	24						1
	58	24						1
	59	24						1
	60	24						1
	61	24						1
	62	24						1
	63	24						1
	64	48						1
	65	96						0
	66	96						0
	67	96						0
	68	96						0
	69	96						0
	70	96						0
	1	24							1*
	2	96							0*
	3	96							0*
	4	96							0*
	5	96							0*
	6	96							0*
	7	96							0*
	8	96							0*
	9	96							0*
	10	96							0*
	11	24							1*
	12	48							1*
	13	48							1*
	14	48							1*
	15	96							0*
	16	96							0*
	17	96							0*
	18	96							0*
	19	96							0*
	20	96							0*
	21	96							0*
	22	96							0*
	23	96							0*
	24	96							0*
	25	96							0*
	26	96							0*
	27	96							0*
	28	96							0*
	29	96							0*
	30	96							0*
	31	72							1*
	32	96							0*
	33	96							0*
	34	96							0*
	35	96							0*
	36	96							0*
	37	96							0*
	38	96							0*
	39	96							0*
	40	96							0*
	41	96							0*
	42	96							0*
	43	96							0*
	44	96							0*
	45	96							0*
	46	96							0*
	47	96							0*
	48	96							0*
	49	96							0*
	50	96							0*
	51	96							0*
	52	96							0*
	53	96							0*
	54	96							0*
	55	96							0*
	56	96							0*
	57	96							0*
	58	96							0*
	59	96							0*
	60	96							0*
	61	24							1*
	62	96							0*
	63	96							0*
	64	96							0*
	65	96							0*
	66	96							0*
	67	96							0*
	68	96							0*
	69	96							0*
	70	96							0*
[truncated: 232 more columns]
